# Supplementary material for: Spatial and Genomic Correlates of HIV-1 Integration Site Targeting
Source: Cells. 2022 Feb 14;11(4):655. doi: 10.3390/cells11040655 (PMC8869898; doi:10.3390/cells11040655)
Supplement: Supplementary file 1 [file cells-11-00655-s001.zip]

Archive with 5 entries (2 files):
- cells-1590222-supplementary/
- cells-1590222-supplementary/cells-1590222 for conversion sm final/
- cells-1590222-supplementary/cells-1590222 for conversion sm final/cells-1590222-supplementary-version2/
- cells-1590222-supplementary/cells-1590222 for conversion sm final/cells-1590222-supplementary-version2/cells-1590222 supplementary figures_version2.pdf
- cells-1590222-supplementary/cells-1590222 for conversion sm final/cells-1590222-supplementary-version2/cells-1590222 supplementary tables_Version2.xlsx
