# Supplementary material for: Spatial and Genomic Correlates of HIV-1 Integration Site Targeting
Source: Cells. 2022 Feb 14;11(4):655. doi: 10.3390/cells11040655 (PMC8869898; doi:10.3390/cells11040655)
Supplement: Supplementary file 1 [file cells-11-00655-s001.zip › cells-1590222-supplementary/cells-1590222 for conversion sm final/cells-1590222-supplementary-version2/cells-1590222 supplementary tables_Version2.xlsx]

## Sheet: Table S1
Table S1. Accession numbers and data sources.
Genomic Data	Accession Number/Website	Reference
Speckle-associated domains	GSE66019	11
Lamina-associated domains	GSE22428	35
LEDGF/p75	SRR7525645	27
ChIP-Seq control for LEDGF/p75	SRR7525652	27
H3K36me3	SRR7525649	27
H3K27me3	SRR7525650	27
Pol II	SRR7525644	27
ChIP-Seq control for H3K36me3/H3K37me3/Pol II	SRR7525651	27
Gene expression	https://www.proteinatlas.org/about/download	45
SPIN states	https://github.com/ma-compbio/SPIN	12
Integration Sites	Accession Number/Website	Reference
HIV-1 in HEK293T cells	SRP065607	6
HIV-2/BIV/EIAV/FIV in HEK293T cells	PRJNA647337	15
HIV-1 and CA mutants in Jurkat T cells	PRJNA647337	15
HIV-1 in wild type and LKO Jurkat T cells	PRJNA647337	15
Random integrtion control (RIC) for above libraries	PRJNA647337	15
Random control for PBMC data	https://rid.ncifcrf.gov/drpdata/Ferris-2019-PLOSPathogens/	39
HIV-1 and SIV in PBMC	https://rid.ncifcrf.gov/drpdata/Ferris-2019-PLOSPathogens/	39

## Sheet: Table S2
Table S2. Gene densities of genomic annotations.
Database	Total Sites	Average Size	Gene Density
		(kb)	Total	Partitioned (%)
			(genes/Mb)	Less Than Random	Greater Than Random
Speckle-associated domains	1547458	0.1	32.62	1.5 (6.75)	98.5 (33.01)
Lamina-associated domains	937084	0.06	4.96	87.0 (3.34)	13.0 (15.66)
LEDGF/p75	19064	0.53	7.95	69.4 (4.72)	30.6 (15.28)
H3K36me3	56681	4.67	14.73	38 (6.31)	62 (19.89)
H3K27me3	66120	4.62	6.5	82.2 (3.53)	17.8 (20.22)
Pol II	15405	0.86	21.07	23.2(6.35)	76.8 (25.51)
Random (from Figure S1)	22737290	NA	8.7	67.9 (3.8)	32.1 (18.9)
SPIN States
Speckle	131	1158.7	30.64	0 (0)	100 (30.64)
Interior Active 1	301	703.2	22.33	7.6 (7.26)	92.4 (23.58)
Interior Active 2	297	643.9	13.58	26.3 (7.21)	73.7 (15.84)
Interior Active 3	692	521.3	10.3	49.4 (6.64)	50.6 (13.89)
Interior Repressive 1	208	550	15.12	36.1 (5.73)	63.9 (20.41)
Interior Repressive 2	271	610.4	8.94	59.0 (5.75)	41.0 (13.55)
Near Lamina 1	841	415.2	8.34	69.6 (5.94)	30.4 (13.82)
Near Lamina 2	945	450.1	5.79	86.3 (4.67)	13.7 (12.89)
Lamina Like	68	636.1	8.03	73.5 (4.76)	26.5 (17.11)
Lamina	544	1384.9	3.27	96.3 (2.78)	3.7 (15.95)
Numbers in parentheses are average gene density per partitioned portion. NA, not applicable.

## Sheet: Table S3
Table S3. Gene density P values versus random.
Database	P value
Speckle-associated domains	< 0.00001
Lamina-associated domains	0.002
LEDGF/p75	1
H3K36me3	< 0.00001
H3K27me3	0.03
Pol II	< 0.00001
SPIN States
Speckle	< 0.00001
Interior Active 1	< 0.00001
Interior Active 2	< 0.00001
Interior Active 3	0.01
Interior Repressive 1	<0.0001
Interior Repressive 2	0.24
Near Lamina 1	0.88
Near Lamina 2	0.004
Lamina Like	0.44
Lamina	< 0.00001
Fisher's exact test (https://www.socscistatistics.com).

## Sheet: Table S4
Table S4. Overlap of SPADs with SPIN states.
SPIN State	SPADs (%)
Speckle	83
Interior Active 1	14.9
Interior Active 2	0.03
Interior Active 3	0
Interior Repressive 1	0.27
Interior Repressive 2	0
Near Lamina 1	0
Near Lamina 2	0
Lamina Like	0
Lamina	0

## Sheet: Table S5
Table S5. Average gene densities of human chromosomes.
Number	Length (bp)	Length (Mb)	Genes	Observed genes/Mb	Expected genes/Mb	Expected genes	P-values
1	248956422	249	2526	10.1	8.7	2166	8.35577e-17
2	242193529	242.2	1638	6.8	8.7	2107	1.31827e-25
3	198295559	198.3	1415	7.1	8.7	1725	4.51899e-14
4	190214555	190.2	928	4.9	8.7	1655	6.35647e-75
5	181538259	181.5	1166	6.4	8.7	1579	4.15085e-26
6	170805979	170.8	1286	7.5	8.7	1486	2.34422e-07
7	159345973	159.3	1227	7.7	8.7	1386	2.3e-05
8	145138636	145.1	908	6.3	8.7	1262	5.86613e-24
9	138394717	138.4	1035	7.5	8.7	1204	1.41198e-06
10	133797422	133.8	1012	7.6	8.7	1164	9.91995e-06
11	135086622	135.1	1565	11.6	8.7	1175	3.05315e-32
12	133275309	133.3	1280	9.6	8.7	1160	0.00015
13	114364328	114.4	541	4.7	8.7	995	5.52791e-48
14	107043718	107	843	7.9	8.7	931	0.005
15	101991189	102	889	8.7	8.7	887	ns
16	90338345	90.3	1037	11.5	8.7	786	2.0246e-20
17	83257441	83.3	1460	17.5	8.7	725	1.66265e-171
18	80373285	80.4	381	4.7	8.7	699	9.8889e-34
19	58617616	58.6	1699	29	8.7	510	<E-300
20	64444167	64.4	724	11.2	8.7	560	1.20286e-12
21	46709983	46.7	330	7.1	8.7	406	0.0002
22	50818468	50.8	581	11.4	8.7	442	1.19916e-11
X	156040895	156	1074	6.9	8.7	1357	9.72155e-15
Y	57227415	57.2	107	1.9	8.7	498	1.25905e-69
Totals	3088269832	3088.1	25652
P-values were calculated by Chi Square test in Excel; ns, not significant (P>0.05).

## Sheet: Table S6
Table S6. Pearson correlation analyses at chromosomal level.
Database	rs	P
Speckle-associated domains	0.95	<.00001
Lamina-associated domains	-0.49	0.02
LEDGF/p75	-0.32	0.13
H3K36me3	0.9	<.00001
Pol II	0.99	<.00001
Gene expression	0.91	<.00001
SPIN States
Speckle	0.96	<.00001
Interior Active 1	0.65	0.0007
Interior Active 2	-0.19	0.39
Interior Active 3	-0.6	0.003
Interior Repressive 1	0.72	7e-05
Interior Repressive 2	-0.09	0.68
Near Lamina 1	-0.67	0.0005
Near Lamina 2	-0.75	4e-05
Lamina Like	0.41	0.05
Lamina	-0.67	0.0004
Calculated at https://www.socscistatistics.com/tests/pearson/default2.aspx

## Sheet: Table S7
Table S7. Human chromosome enrichments versus random.
Chromosome	SPADs	LADs	LEDGF/p75	H3K36me3	Pol II
1	1.1085e-61	2.50069e-290	4.57984e-09	2.94127e-33	3.27225e-23
2	E<300	8.34e-321	1.41297e-22	ns	4.39315e-17
3	E<300	E<300	9.95016e-15	ns	8.76315e-15
4	E<300	E<300	2.2793e-124	5.31909e-30	1.96884e-44
5	E<300	E<300	1.78427e-71	1.34024e-26	6.97343e-15
6	E<300	2.36776e-157	1.37375e-174	ns	ns
7	E<300	1.12954e-182	0.000173083	ns	0.000937812
8	E<300	6.23147e-297	4.07132e-16	9.43002e-15	2.50731e-22
9	3.19742e-146	4.80414e-43	4.78102e-74	0.00103425	1.20168e-06
10	E<300	1.5529e-64	2.70507e-72	ns	ns
11	E<300	4.77142e-29	8.37999e-30	9.82185e-05	2.0001e-08
12	E<300	1.00393e-48	ns	6.71187e-08	9.90114e-08
13	E<300	8.26198e-32	8.14803e-267	5.79598e-38	8.74349e-46
14	E<300	9.0837e-87	7.80055e-09	0.0027781	ns
15	E<300	E<300	ns	1.42659e-08	ns
16	E<300	E<300	4.2204e-97	1.94091e-06	3.79711e-33
17	E<300	E<300	0.0351304	1.83702e-157	1.06119e-180
18	E<300	0.00625713	ns	1.7625e-05	3.85227e-29
19	E<300	E<300	1.36384e-124	1.12107e-210	E<300
20	2.88132e-06	E<300	2.79228e-49	3.24271e-13	4.24597e-09
21	3.51899e-25	6.7636e-95	5.90657e-21	6.69603e-25	1.26494e-08
22	E<300	E<300	2.46484e-41	4.26955e-24	1.69137e-18
X	E<300	E<300	2.83859e-220	3.65619e-120	3.88576e-30
Y	E<300	E<300	9.30591e-161	E<300	4.01966e-130
P values were calculated by Fisher's exact test in Python; ns, not significant
(P>0.05).

## Sheet: Table S8
Table S8. HIV-1 integration enrichments per chromosome.
Chromosome	WT HEK293T	LKO HEK293T	CKO HEK293T	DKO HEK293T
1	1.07714e-27	1.91498e-26	1.01102e-26	5.65339e-11
2	2.21559e-71	4.67994e-07	1.41095e-15	7.55399e-106
3	1.82789e-07	4.46625e-10	9.42323e-80	6.97406e-20
4	1.34322e-111	1.06122e-24	1.72199e-73	7.21331e-148
5	1.61372e-38	2.09164e-08	5.47805e-08	1.72474e-61
6	1.79615e-38	0.0160528	8.81831e-73	3.41042e-60
7	7.46818e-14	0.041978	1.20089e-14	9.21573e-27
8	1.58134e-47	2.34232e-17	1.01873e-13	4.22924e-69
9	0.00154931	0.000220741	3.15639e-05	ns
10	6.02997e-31	0.0344463	1.16617e-06	5.61785e-47
11	1.9245e-17	0.00122927	1.4353e-21	1.65347e-07
12	3.38716e-07	ns	0.0249908	ns
13	1.41595e-34	2.25685e-25	1.67419e-46	5.95468e-50
14	6.94458e-05	ns	1.49424e-27	1.04124e-10
15	0.0269603	0.0134002	1.10945e-81	ns
16	1.9348e-190	1.58983e-48	2.77195e-77	1.87921e-156
17	<E-300	2.88249e-68	6.28261e-71	<E-300
18	6.72824e-58	1.49394e-17	0.000834964	1.22636e-73
19	<E-300	1.24939e-74	7.38418e-49	0
20	1.4618e-06	7.57895e-06	1.35612e-47	0.0057382
21	1	ns	0.00175419	ns
22	1.21958e-162	2.01503e-70	1.32948e-39	3.80139e-141
X	3.80243e-58	2.01578e-20	2.39434e-108	3.83636e-81
Y	1.01737e-30	7.14031e-14	4.57486e-46	5.70163e-34
P values were calculated by Fisher's exact test in Python; ns, not.
significant (P>0.05).

## Sheet: Table S9
Table S9. Statistical analysis of HIV-1 targeting frequencies in HEK293T cells.
Dataset	Gene Set	Cell Type	P-values
			WT	LKO	CKO	DKO	RIC
SPADs	Associated	WT	1	E<300	E<300	E<300	E<300
		LKO		1	E<300	E<300	E<300
		CKO			1	3.53698e-54	1.90865e-157
		DKO				1	1.27909e-36
		RIC					1
	Non-associated	WT	1	0.02	2.93932e-60	0.3	3.52648e-85
		LKO		1	1.18613e-69	0.08	7.80873e-48
		CKO			1	2.13072e-98	E<300
		DKO				1	1.64608e-138
		RIC					1
H3K36me3	Associated	WT	1	E<300	E<300	E<300	E<300
		LKO		1	5.58481e-104	E<300	E<300
		CKO			1	1.33031e-104	E<300
		DKO				1	1.58992e-187
		RIC					1
	Non-associated	WT	1	7.94854e-123	E<300	E<300	E<300
		LKO		1	4.28549e-39	1.98043e-73	3.57438e-128
		CKO			1	2.2656e-07	5.64473e-33
		DKO				1	1.63499e-13
		RIC					1
Pol II	Associated	WT	1	E<300	E<300	E<300	E<300
		LKO		1	5.08551e-74	4.01614e-272	E<300
		CKO			1	1.75943e-81	E<300
		DKO				1	5.77789e-228
		RIC					1
	Non-associated	WT	1	1.55522e-10	7.75229e-53	1.22996e-62	2.46909e-107
		LKO		1	3.35679e-11	8.10572e-18	9.20356e-33
		CKO			1	0.00132762	1.73827e-13
		DKO				1	0.01
		RIC					1
LEDGF/p75	Associated	WT	1	1.57962e-175	2.38828e-32	7.61417e-264	E<300
		LKO		1	7.00461e-83	0.27188	1.50967e-84
		CKO			1	2.1215e-129	E<300
		DKO				1	1.0023e-215
		RIC					1
	Non-associated	WT	1	2.1271e-39	E<300	E<300	E<300
		LKO		1	1.37709e-243	1.53262e-211	8.99008e-186
		CKO			1	2.4067e-09	6.2867e-35
		DKO				1	1.53652e-11
		RIC					1
P values were calculated by Fisher's exact test in Python.

## Sheet: Table S10
Table S10. Statistical analysis of HIV-1 targeting frequencies in WT and LKO Jurkat T cells.
Dataset	Gene Set	Cell Type	P-values
			WT	F10	C10	RIC
SPADs	Associated	WT	1	<E-300	<E-300	<E-300
		F10 LKO cell line		1	5.62647e-05	<E-300
		C10 LKO cell line			1	<E-300
		RIC				1
	Non-associated	WT	1	1.52436e-84	2.30143e-95	8.77051e-38
		F10		1	0.2	1.89674e-36
		C10			1	5.72663e-45
		RIC				1
H3K36me3	Associated	WT	1	<E-300	<E-300	<E-300
		F10		1	0.002	7.49565e-196
		C10			1	5.71448e-246
		RIC				1
	Non-associated	WT	1	3.85618e-159	2.52733e-129	<E-300
		F10		1	0.0589583	5.72662e-51
		C10			1	5.61544e-66
		RIC				1
Pol II	Associated	WT	1	<E-300	<E-300	<E-300
		F10		1	0.00680532	3.69985e-162
		C10			1	1.51167e-201
		RIC				1
	Non-associated	WT	1	1.01153e-11	7.04116e-10	2.21119e-119
		F10		1	0.651344	8.15449e-18
		C10			1	1.67559e-19
		RIC				1
LEDGF/p75	Associated	WT	1	9.21616e-247	3.38078e-251	<E-300
		F10		1	0.500352	4.77171e-10
		C10			1	2.57347e-12
		RIC				1
	Non-associated	WT	1	5.90507e-231	2.92042e-181	<E-300
		F10		1	0.00544813	8.99462e-118
		C10			1	2.17662e-153
		RIC				1
P values were calculated by Fisher's exact test in Python.

[truncated: 10 more sheets: Table S11, Table S12, Table S13, Table S14, Table S15, Table S16, Table S17, Table S18, Table S19, Table S20]
